# Supplementary material for: The transition state and regulation of γ-TuRC-mediated microtubule nucleation revealed by single molecule microscopy
Source: eLife. 2020 Jun 15;9:e54253. doi: 10.7554/eLife.54253 (PMC7338055; doi:10.7554/eLife.54253)
Supplement: Source code 1. [file elife-54253-code1.zip]

Archive with 7 entries (4 files):
- Supplementary files-Simulation code/
- Supplementary files-Simulation code/simgTuRCparams.m
- __MACOSX/
- __MACOSX/Supplementary files-Simulation code/
- __MACOSX/Supplementary files-Simulation code/._simgTuRCparams.m
- Supplementary files-Simulation code/simgTuRCnucleationdynamics.m
- __MACOSX/Supplementary files-Simulation code/._simgTuRCnucleationdynamics.m
